# Supplementary material for: Characterizing core muscle morphometry in postpartum women with pelvic girdle pain and asymptomatic subjects: a comparative cross-sectional study
Source: PeerJ. 2026 Jan 8;14:e20601. doi: 10.7717/peerj.20601 (PMC12790787; doi:10.7717/peerj.20601)
Supplement: Supplemental Information 3 — Basic data: Group: 1 (trial group); 2 (control group) Groups: 1 (trial group); 2 (control group) Delivery mode: : 1:vaginal delivery; 2: cesarean delivery ; 3: both 1 and 2 DM data: Group: 1 (trial group); 2 (control group) AM data: Group: 1 (trial group); 2 (control group) MT data: Group: 1 (trial group); 2 (control group) PFM data: Group: 1 (trial group); 2 (control group) [file peerj-14-20601-s003.zip]

Archive with 6 entries (6 files):
- AM data.sav
- basic data.sav
- categorical data (respective factors ).txt
- DM data.sav
- MT data.sav
- PFM data.sav
